# Supplementary material for: Interaction of interregional O3 pollution using complex network analysis
Source: PeerJ. 2021 Sep 7;9:e12095. doi: 10.7717/peerj.12095 (PMC8432306; doi:10.7717/peerj.12095)
Supplement: Supplemental Information 1 — O3 data from the air monitoring station used by the study over a period of one year. [file peerj-09-12095-s001.csv]

stationid	CollectTime	O3_V
14602	1/11/2017	134
14602	2/11/2017	126
14602	3/11/2017	104
14602	4/11/2017	76
14602	5/11/2017	144
14602	6/11/2017	99
14602	7/11/2017	96
14602	8/11/2017	67
14602	9/11/2017	62
14602	10/11/2017	70
14602	11/11/2017	54
14602	12/11/2017	86
14602	13/11/2017	83
14602	14/11/2017	82
14602	15/11/2017	46
14602	16/11/2017	51
14602	17/11/2017	67
14602	18/11/2017	28
14602	19/11/2017	71
14602	20/11/2017	29
14602	21/11/2017	72
14602	22/11/2017	64
14602	23/11/2017	75
14602	24/11/2017	66
14602	25/11/2017	48
14602	26/11/2017	73
14602	27/11/2017	42
14602	28/11/2017	24
14602	29/11/2017	77
14602	30/11/2017	78
14602	1/12/2017	83
14602	2/12/2017	64
14602	3/12/2017	48
14602	4/12/2017	44
14602	5/12/2017	34
14602	6/12/2017	26
14602	7/12/2017	49
14602	8/12/2017	36
14602	9/12/2017	49
14602	10/12/2017	89
14602	11/12/2017	61
14602	12/12/2017	43
14602	13/12/2017	56
14602	14/12/2017	26
14602	15/12/2017	68
14602	16/12/2017	37
14602	17/12/2017	39
14602	18/12/2017	34
14602	19/12/2017	57
14602	20/12/2017	59
14602	21/12/2017	82
14602	22/12/2017	104
14602	23/12/2017	60
14602	24/12/2017	49
14602	25/12/2017	59
14602	26/12/2017
14602	27/12/2017
14602	28/12/2017	43
14602	29/12/2017	47
14602	30/12/2017	36
14602	31/12/2017	68
14602	1/1/2018	81
14602	2/1/2018	47
14602	3/1/2018	25
14602	4/1/2018	36
14602	5/1/2018	16
14602	6/1/2018	54
14602	7/1/2018	57
14602	8/1/2018	61
14602	9/1/2018	51
14602	10/1/2018	75
14602	11/1/2018	38
14602	12/1/2018	32
14602	13/1/2018	56
14602	14/1/2018	28
14602	15/1/2018	62
14602	16/1/2018	103
14602	17/1/2018	72
14602	18/1/2018	56
14602	19/1/2018	78
14602	20/1/2018	52
14602	21/1/2018	46
14602	22/1/2018	59
14602	23/1/2018	78
14602	24/1/2018	43
14602	25/1/2018	42
14602	26/1/2018	69
14602	27/1/2018	56
14602	28/1/2018	54
14602	29/1/2018	54
14602	30/1/2018	49
14602	31/1/2018	31
14602	1/2/2018	76
14602	2/2/2018	52
14602	3/2/2018	52
14602	4/2/2018	52
14602	5/2/2018	55
14602	6/2/2018	53
14602	7/2/2018	62
14602	8/2/2018	78
14602	9/2/2018	84
14602	10/2/2018	65
14602	11/2/2018	71
14602	12/2/2018	57
14602	13/2/2018	77
14602	14/2/2018	86
14602	15/2/2018	69
14602	16/2/2018	134
14602	17/2/2018	101
14602	18/2/2018	83
14602	19/2/2018	106
14602	20/2/2018	84
14602	21/2/2018	78
14602	22/2/2018	47
14602	23/2/2018	90
14602	24/2/2018	103
14602	25/2/2018	169
14602	26/2/2018	114
14602	27/2/2018	92
14602	28/2/2018	119
14602	1/3/2018	119
14602	2/3/2018	79
14602	3/3/2018	146
14602	4/3/2018	96
14602	5/3/2018	101
14602	6/3/2018	75
14602	7/3/2018	120
14602	8/3/2018	174
14602	9/3/2018	145
14602	10/3/2018	211
14602	11/3/2018	178
14602	12/3/2018	187
14602	13/3/2018	156
14602	14/3/2018	236
14602	15/3/2018	128
14602	16/3/2018	182
14602	17/3/2018	106
14602	18/3/2018	82
14602	19/3/2018	116
14602	20/3/2018	110
14602	21/3/2018	158
14602	22/3/2018	129
14602	23/3/2018	132
14602	24/3/2018	165
14602	25/3/2018	190
14602	26/3/2018	154
14602	27/3/2018	185
14602	28/3/2018	174
14602	29/3/2018	184
14602	30/3/2018	104
14602	31/3/2018	112
14602	1/4/2018	219
14602	2/4/2018	193
14602	3/4/2018	134
14602	4/4/2018	118
14602	5/4/2018	104
14602	6/4/2018	92
14602	7/4/2018	121
14602	8/4/2018	182
14602	9/4/2018	162
14602	10/4/2018	105
14602	11/4/2018	116
14602	12/4/2018	43
14602	13/4/2018	74
14602	14/4/2018	108
14602	15/4/2018	129
14602	16/4/2018	195
14602	17/4/2018	194
14602	18/4/2018	179
14602	19/4/2018	160
14602	20/4/2018	154
14602	21/4/2018	99
14602	22/4/2018	137
14602	23/4/2018	76
14602	24/4/2018	80
14602	25/4/2018	132
14602	26/4/2018	128
14602	27/4/2018	131
14602	28/4/2018	189
14602	29/4/2018	143
14602	30/4/2018	100
14602	1/5/2018	128
14602	2/5/2018	127
14602	3/5/2018	163
14602	4/5/2018	133
14602	5/5/2018	102
14602	6/5/2018	138
14602	7/5/2018	205
14602	8/5/2018	108
14602	9/5/2018	70
14602	10/5/2018	48
14602	11/5/2018	212
14602	12/5/2018	247
14602	13/5/2018	200
14602	14/5/2018	210
14602	15/5/2018	167
14602	16/5/2018	140
14602	17/5/2018	162
14602	18/5/2018	163
14602	19/5/2018	139
14602	20/5/2018	118
14602	21/5/2018	91
14602	22/5/2018	124
14602	23/5/2018	126
14602	24/5/2018	122
14602	25/5/2018	140
14602	26/5/2018	117
14602	27/5/2018	134
14602	28/5/2018	191
14602	29/5/2018	133
14602	30/5/2018	184
14602	31/5/2018	158
14602	1/6/2018	169
14602	2/6/2018	164
14602	3/6/2018	88
14602	4/6/2018	118
14602	5/6/2018	262
14602	6/6/2018	119
14602	7/6/2018	105
14602	8/6/2018	161
14602	9/6/2018	196
14602	10/6/2018	187
14602	11/6/2018	251
14602	12/6/2018	269
14602	13/6/2018	162
14602	14/6/2018	269
14602	15/6/2018	108
14602	16/6/2018	141
14602	17/6/2018
14602	18/6/2018	187
14602	19/6/2018	126
14602	20/6/2018	248
14602	21/6/2018	138
14602	22/6/2018	201
14602	23/6/2018	160
14602	24/6/2018	100
14602	25/6/2018	110
14602	26/6/2018	124
14602	27/6/2018	112
14602	28/6/2018	165
14602	29/6/2018	141
14602	30/6/2018	169
14602	1/7/2018	64
14602	2/7/2018	73
14602	3/7/2018	62
14602	4/7/2018	146
14602	5/7/2018	112
14602	6/7/2018	114
14602	7/7/2018	110
14602	8/7/2018	66
14602	9/7/2018	192
14602	10/7/2018	71
14602	11/7/2018	162
14602	12/7/2018	224
14602	13/7/2018	246
14602	14/7/2018	112
14602	15/7/2018	94
14602	16/7/2018	256
14602	17/7/2018	161
14602	18/7/2018	104
14602	19/7/2018	184
14602	20/7/2018	77
14602	21/7/2018	191
14602	22/7/2018	205
14602	23/7/2018	77
14602	24/7/2018	203
14602	25/7/2018	182
14602	26/7/2018	122
14602	27/7/2018	114
14602	28/7/2018	98
14602	29/7/2018	109
14602	30/7/2018	120
14602	31/7/2018	123
14602	1/8/2018	110
14602	2/8/2018	68
14602	3/8/2018	53
14602	4/8/2018	129
14602	5/8/2018	200
14602	6/8/2018	106
14602	7/8/2018	90
14602	8/8/2018	130
14602	9/8/2018	155
14602	10/8/2018	178
14602	11/8/2018	195
14602	12/8/2018	99
14602	13/8/2018	134
14602	14/8/2018	128
14602	15/8/2018	79
14602	16/8/2018	69
14602	17/8/2018	103
14602	18/8/2018	163
14602	19/8/2018	201
14602	20/8/2018	115
14602	21/8/2018	97
14602	22/8/2018	154
14602	23/8/2018	185
14602	24/8/2018	165
14602	25/8/2018	100
14602	26/8/2018	105
14602	27/8/2018	90
14602	28/8/2018	105
14602	29/8/2018	132
14602	30/8/2018	78
14602	31/8/2018	47
14602	1/9/2018	46
14602	2/9/2018	76
14602	3/9/2018	172
14602	4/9/2018	48
14602	5/9/2018	70
14602	6/9/2018	96
14602	7/9/2018	86
14602	8/9/2018	98
14602	9/9/2018	61
14602	10/9/2018	101
14602	11/9/2018	107
14602	12/9/2018	174
14602	13/9/2018	87
14602	14/9/2018	86
14602	15/9/2018	51
14602	16/9/2018	79
14602	17/9/2018	62
14602	18/9/2018	40
14602	19/9/2018	160
14602	20/9/2018	134
14602	21/9/2018	162
14602	22/9/2018	227
14602	23/9/2018	183
14602	24/9/2018	53
14602	25/9/2018	78
14602	26/9/2018	77
14602	27/9/2018	69
14602	28/9/2018	96
14602	29/9/2018	129
14602	30/9/2018	68
14602	1/10/2018	128
14602	2/10/2018	142
14602	3/10/2018	139
14602	4/10/2018	138
14602	5/10/2018	98
14602	6/10/2018	104
14602	7/10/2018	73
14602	8/10/2018	81
14602	9/10/2018	89
14603	6/10/2017	33
14603	7/10/2017	80
14603	8/10/2017	35
14603	9/10/2017	35
14603	10/10/2017	57
14603	11/10/2017	41
14603	12/10/2017	76
14603	13/10/2017	43
14603	14/10/2017	81
14603	15/10/2017	147
14603	16/10/2017	41
14603	17/10/2017	50
14603	18/10/2017	112
14603	19/10/2017	102
14603	20/10/2017	72
14603	21/10/2017	55
14603	22/10/2017	122
14603	23/10/2017	62
14603	24/10/2017	12
14603	25/10/2017	37
14603	26/10/2017	121
14603	27/10/2017	112
14603	28/10/2017	39
14603	29/10/2017	53
14603	30/10/2017	74
14603	31/10/2017	75
14603	1/11/2017	158
14603	2/11/2017	146
14603	3/11/2017	145
14603	4/11/2017	110
14603	5/11/2017	196
14603	6/11/2017	100
14603	7/11/2017	102
14603	8/11/2017	97
14603	9/11/2017	20
14603	10/11/2017	42
14603	11/11/2017	65
14603	12/11/2017	67
14603	13/11/2017	54
14603	14/11/2017	63
14603	15/11/2017	53
14603	16/11/2017	61
14603	17/11/2017	60
14603	18/11/2017	32
14603	19/11/2017	73
14603	20/11/2017	37
14603	21/11/2017	57
14603	22/11/2017	58
14603	23/11/2017	63
14603	24/11/2017	52
14603	25/11/2017	43
14603	26/11/2017	56
14603	27/11/2017	39
14603	28/11/2017	37
14603	29/11/2017	69
14603	30/11/2017	61
14603	1/12/2017	58
14603	2/12/2017	49
14603	3/12/2017	56
14603	4/12/2017	51
14603	5/12/2017	38
14603	6/12/2017	35
14603	7/12/2017	48
14603	8/12/2017	24
14603	9/12/2017	40
14603	10/12/2017	59
14603	11/12/2017	46
14603	12/12/2017	39
14603	13/12/2017	44
14603	14/12/2017	29
14603	15/12/2017	56
14603	16/12/2017	29
14603	17/12/2017	32
14603	18/12/2017	42
14603	19/12/2017	48
14603	20/12/2017	43
14603	21/12/2017	47
14603	22/12/2017	59
14603	23/12/2017	52
14603	24/12/2017	40
14603	25/12/2017	60
14603	26/12/2017
14603	27/12/2017
14603	28/12/2017	53
14603	29/12/2017	41
14603	30/12/2017	44
14603	31/12/2017	61
14603	1/1/2018	79
14603	2/1/2018	48
14603	3/1/2018	20
14603	4/1/2018	27
14603	5/1/2018	13
14603	6/1/2018	43
14603	7/1/2018	58
14603	8/1/2018	65
14603	9/1/2018	64
14603	10/1/2018	73
14603	11/1/2018	51
14603	12/1/2018	43
14603	13/1/2018	63
14603	14/1/2018	52
14603	15/1/2018	49
14603	16/1/2018	64
14603	17/1/2018	29
14603	18/1/2018	35
14603	19/1/2018	58
14603	20/1/2018	33
14603	21/1/2018	21
14603	22/1/2018	35
14603	23/1/2018	32
14603	24/1/2018	30
14603	25/1/2018
14603	26/1/2018
14603	27/1/2018
14603	28/1/2018
14603	29/1/2018
14603	30/1/2018
14603	31/1/2018
14603	1/2/2018
14603	2/2/2018	188
14603	3/2/2018	192
14603	4/2/2018	204
14603	5/2/2018	223
14603	6/2/2018	208
14603	7/2/2018
14603	8/2/2018
14603	9/2/2018
14603	10/2/2018
14603	11/2/2018	35
14603	12/2/2018	41
14603	13/2/2018	74
14603	14/2/2018	52
14603	15/2/2018	59
14603	16/2/2018	101
14603	17/2/2018	65
14603	18/2/2018	50
14603	19/2/2018	71
14603	20/2/2018	44
14603	21/2/2018	53
14603	22/2/2018	19
14603	23/2/2018	64
14603	24/2/2018	85
14603	25/2/2018	156
14603	26/2/2018	86
14603	27/2/2018	98
14603	28/2/2018	123
14603	1/3/2018	128
14603	2/3/2018	159
14603	3/3/2018	129
14603	4/3/2018	104
14603	5/3/2018	119
14603	6/3/2018	104
14603	7/3/2018	121
14603	8/3/2018	188
14603	9/3/2018	184
14603	10/3/2018	242
14603	11/3/2018	268
14603	12/3/2018	229
14603	13/3/2018	206
14603	14/3/2018
14603	15/3/2018
14603	16/3/2018
14603	17/3/2018
14603	18/3/2018
14603	19/3/2018
14603	20/3/2018
14603	21/3/2018	137
14603	22/3/2018	118
14603	23/3/2018	95
14603	24/3/2018	142
14603	25/3/2018	161
14603	26/3/2018	121
14603	27/3/2018	140
14603	28/3/2018	40
14603	29/3/2018
14603	30/3/2018	80
14603	31/3/2018	89
14603	1/4/2018	201
14603	2/4/2018	32
14603	3/4/2018
14603	4/4/2018
14603	5/4/2018
14603	6/4/2018	84
14603	7/4/2018	101
14603	8/4/2018	126
14603	9/4/2018	122
14603	10/4/2018
14603	11/4/2018
14603	12/4/2018	31
14603	13/4/2018	51
14603	14/4/2018	93
14603	15/4/2018	121
14603	16/4/2018	175
14603	17/4/2018	184
14603	18/4/2018	194
14603	19/4/2018	168
14603	20/4/2018	154
14603	21/4/2018	103
14603	22/4/2018	127
14603	23/4/2018	54
14603	24/4/2018	73
14603	25/4/2018	121
14603	26/4/2018	127
14603	27/4/2018	128
14603	28/4/2018	187
14603	29/4/2018	134
14603	30/4/2018	93
14603	1/5/2018	119
14603	2/5/2018	126
14603	3/5/2018	166
14603	4/5/2018	121
14603	5/5/2018	75
14603	6/5/2018	129
14603	7/5/2018	191
14603	8/5/2018	102
14603	9/5/2018	60
14603	10/5/2018	46
14603	11/5/2018	200
14603	12/5/2018	226
14603	13/5/2018	204
14603	14/5/2018
14603	15/5/2018	187
14603	16/5/2018	142
14603	17/5/2018	166
14603	18/5/2018	153
14603	19/5/2018	138
14603	20/5/2018	115
14603	21/5/2018	85
14603	22/5/2018	123
14603	23/5/2018	120
14603	24/5/2018	113
14603	25/5/2018	135
14603	26/5/2018	110
14603	27/5/2018	116
14603	28/5/2018	167
14603	29/5/2018	131
14603	30/5/2018	176
14603	31/5/2018	149
14603	1/6/2018	177
14603	2/6/2018	163
14603	3/6/2018	93
14603	4/6/2018	125
14603	5/6/2018	265
14603	6/6/2018	108
14603	7/6/2018	107
14603	8/6/2018	169
14603	9/6/2018	199
14603	10/6/2018	185
14603	11/6/2018	241
14603	12/6/2018	274
14603	13/6/2018	207
14603	14/6/2018	305
14603	15/6/2018	128
14603	16/6/2018	148
14603	17/6/2018
14603	18/6/2018	187
14603	19/6/2018	159
14603	20/6/2018	303
14603	21/6/2018	190
14603	22/6/2018	189
14603	23/6/2018	166
14603	24/6/2018	101
14603	25/6/2018	142
14603	26/6/2018	134
14603	27/6/2018	128
14603	28/6/2018	186
14603	29/6/2018	136
14603	30/6/2018	185
14603	1/7/2018	65
14603	2/7/2018	73
14603	3/7/2018	52
14603	4/7/2018	148
14603	5/7/2018	132
14603	6/7/2018
14603	7/7/2018
14603	8/7/2018
14603	9/7/2018
14603	10/7/2018
14603	11/7/2018
14603	12/7/2018
14603	13/7/2018
14605	6/10/2017	38
14605	7/10/2017	89
14605	8/10/2017	54
14605	9/10/2017	44
14605	10/10/2017	65
14605	11/10/2017	39
14605	12/10/2017	70
14605	13/10/2017	52
14605	14/10/2017	74
14605	15/10/2017	139
14605	16/10/2017	45
14605	17/10/2017	47
14605	18/10/2017	129
14605	19/10/2017	93
14605	20/10/2017	65
14605	21/10/2017	68
14605	22/10/2017	122
14605	23/10/2017	57
14605	24/10/2017	17
14605	25/10/2017	50
14605	26/10/2017	100
14605	27/10/2017	100
14605	28/10/2017	60
14605	29/10/2017	47
14605	30/10/2017	55
14605	31/10/2017	57
14605	1/11/2017	138
14605	2/11/2017	111
14605	3/11/2017	127
14605	4/11/2017	65
14605	5/11/2017	163
14605	6/11/2017	80
14605	7/11/2017	98
14605	8/11/2017	62
14605	9/11/2017	54
14605	10/11/2017	59
14605	11/11/2017	32
14605	12/11/2017	68
14605	13/11/2017	91
14605	14/11/2017	75
14605	15/11/2017	23
14605	16/11/2017	46
14605	17/11/2017	48
14605	18/11/2017	9
14605	19/11/2017	78
14605	20/11/2017	22
14605	21/11/2017	61
14605	22/11/2017	59
14605	23/11/2017	52
14605	24/11/2017	31
14605	25/11/2017	33
14605	26/11/2017	61
14605	27/11/2017	29
14605	28/11/2017	20
14605	29/11/2017	50
14605	30/11/2017	49
14605	1/12/2017	45
14605	2/12/2017	41
14605	3/12/2017	34
14605	4/12/2017	27
14605	5/12/2017	13
14605	6/12/2017	16
14605	7/12/2017	28
14605	8/12/2017	15
14605	9/12/2017	29
14605	10/12/2017	40
14605	11/12/2017	33
14605	12/12/2017	22
14605	13/12/2017	41
14605	14/12/2017	16
14605	15/12/2017	47
14605	16/12/2017	21
14605	17/12/2017	12
14605	18/12/2017	16
14605	19/12/2017	42
14605	20/12/2017	16
14605	21/12/2017	30
14605	22/12/2017	47
14605	23/12/2017	39
14605	24/12/2017	22
14605	25/12/2017	39
14605	26/12/2017
14605	27/12/2017
14605	28/12/2017	31
14605	29/12/2017	44
14605	30/12/2017	21
14605	31/12/2017	34
14605	1/1/2018	61
14605	2/1/2018	35
14605	3/1/2018	16
14605	4/1/2018	16
14605	5/1/2018	14
14605	6/1/2018	38
14605	7/1/2018	46
14605	8/1/2018	35
14605	9/1/2018
14605	10/1/2018
14605	11/1/2018	13
14605	12/1/2018	13
14605	13/1/2018	33
14605	14/1/2018	15
14605	15/1/2018	58
14605	16/1/2018	121
14605	17/1/2018	57
14605	18/1/2018	80
14605	19/1/2018	77
14605	20/1/2018	53
14605	21/1/2018	43
14605	22/1/2018	79
14605	23/1/2018	84
14605	24/1/2018	56
14605	25/1/2018	44
14605	26/1/2018	74
14605	27/1/2018	64
14605	28/1/2018	58
14605	29/1/2018	57
14605	30/1/2018	57
14605	31/1/2018	46
14605	1/2/2018	82
14605	2/2/2018	66
14605	3/2/2018	72
14605	4/2/2018	58
14605	5/2/2018	67
14605	6/2/2018	72
14605	7/2/2018	53
14605	8/2/2018	78
14605	9/2/2018	85
14605	10/2/2018	78
14605	11/2/2018	71
14605	12/2/2018	61
14605	13/2/2018	77
14605	14/2/2018	88
14605	15/2/2018	70
14605	16/2/2018
14605	17/2/2018
14605	18/2/2018
14605	19/2/2018
14605	20/2/2018	82
14605	21/2/2018	80
14605	22/2/2018	29
14605	23/2/2018	92
14605	24/2/2018	92
14605	25/2/2018	152
14605	26/2/2018
14605	27/2/2018
14605	28/2/2018	106
14605	1/3/2018	109
14605	2/3/2018	67
14605	3/3/2018	109
14605	4/3/2018	96
14605	5/3/2018	107
14605	6/3/2018	87
14605	7/3/2018	115
14605	8/3/2018	26
14605	9/3/2018
14605	10/3/2018
14605	11/3/2018
14605	12/3/2018	168
14605	13/3/2018	102
14605	14/3/2018
14605	15/3/2018
14605	16/3/2018	48
14605	17/3/2018
14605	18/3/2018
14605	19/3/2018
14605	20/3/2018
14605	21/3/2018	175
14605	22/3/2018	138
14605	23/3/2018	150
14605	24/3/2018	188
14605	25/3/2018	209
14605	26/3/2018	171
14605	27/3/2018	193
14605	28/3/2018	185
14605	29/3/2018	190
14605	30/3/2018	116
14605	31/3/2018	133
14605	1/4/2018	200
14605	2/4/2018	209
14605	3/4/2018	141
14605	4/4/2018	121
14605	5/4/2018	115
14605	6/4/2018	121
14605	7/4/2018	126
14605	8/4/2018	183
14605	9/4/2018	170
14605	10/4/2018	112
14605	11/4/2018	146
14605	12/4/2018	71
14605	13/4/2018	96
14605	14/4/2018	128
14605	15/4/2018	199
14605	16/4/2018	175
14605	17/4/2018	213
14605	18/4/2018	169
14605	19/4/2018	163
14605	20/4/2018	192
14605	21/4/2018	118
14605	22/4/2018	124
14605	23/4/2018	87
14605	24/4/2018	90
14605	25/4/2018	154
14605	26/4/2018	131
14605	27/4/2018	146
14605	28/4/2018	198
14605	29/4/2018	127
14605	30/4/2018	122
14605	1/5/2018	138
14605	2/5/2018	125
14605	3/5/2018	177
14605	4/5/2018	121
14605	5/5/2018	129
14605	6/5/2018	148
14605	7/5/2018	198
14605	8/5/2018	137
14605	9/5/2018	91
14605	10/5/2018	73
14605	11/5/2018	233
14605	12/5/2018	246
14605	13/5/2018	153
14605	14/5/2018	200
14605	15/5/2018	124
14605	16/5/2018	121
14605	17/5/2018	141
14605	18/5/2018	152
14605	19/5/2018	140
14605	20/5/2018	111
14605	21/5/2018	87
14605	22/5/2018	136
14605	23/5/2018	141
14605	24/5/2018	130
14605	25/5/2018	159
14605	26/5/2018	128
14605	27/5/2018	136
14605	28/5/2018	200
14605	29/5/2018	133
14605	30/5/2018	166
14605	31/5/2018	152
14605	1/6/2018	177
14605	2/6/2018	153
14605	3/6/2018	107
14605	4/6/2018	116
14605	5/6/2018	218
14605	6/6/2018	115
14605	7/6/2018	98
14605	8/6/2018	135
14605	9/6/2018	197
14605	10/6/2018	171
14605	11/6/2018	251
14605	12/6/2018	259
14605	13/6/2018	172
14605	14/6/2018	281
14605	15/6/2018	130
14605	16/6/2018	135
14605	17/6/2018
14605	18/6/2018	192
14605	19/6/2018	142
14605	20/6/2018	231
14605	21/6/2018	126
14605	22/6/2018	121
14605	23/6/2018	130
14605	24/6/2018	43
14605	25/6/2018	88
14605	26/6/2018	119
14605	27/6/2018	99
14605	28/6/2018	154
14605	29/6/2018	121
14605	30/6/2018	167
14605	1/7/2018	65
14605	2/7/2018	77
14605	3/7/2018	69
14605	4/7/2018	142
14605	5/7/2018	118
14605	6/7/2018	116
14605	7/7/2018	96
14605	8/7/2018	72
14605	9/7/2018	190
14605	10/7/2018	74
14605	11/7/2018	169
14605	12/7/2018	241
14605	13/7/2018	238
14605	14/7/2018	97
14605	15/7/2018	109
14605	16/7/2018	217
14605	17/7/2018	143
14605	18/7/2018	106
14605	19/7/2018	170
14605	20/7/2018	87
14605	21/7/2018	170
14605	22/7/2018	229
14605	23/7/2018	93
14605	24/7/2018	201
14605	25/7/2018	190
14605	26/7/2018	123
14605	27/7/2018	112
14605	28/7/2018	98
14605	29/7/2018	118
14605	30/7/2018	108
14605	31/7/2018	122
14605	1/8/2018	110
14605	2/8/2018	71
14605	3/8/2018	59
14605	4/8/2018	136
14605	5/8/2018	210
14605	6/8/2018	122
14605	7/8/2018	95
14605	8/8/2018	134
14605	9/8/2018	139
14605	10/8/2018	166
14605	11/8/2018	185
14605	12/8/2018	107
14605	13/8/2018	128
14605	14/8/2018	123
14605	15/8/2018	84
14605	16/8/2018	65
14605	17/8/2018	94
14605	18/8/2018	179
14605	19/8/2018	218
14605	20/8/2018	111
14605	21/8/2018	88
14605	22/8/2018	140
14605	23/8/2018	179
14605	24/8/2018	173
14605	25/8/2018	117
14605	26/8/2018	115
14605	27/8/2018	91
14605	28/8/2018	121
14605	29/8/2018	135
14605	30/8/2018	87
14605	31/8/2018	50
14605	1/9/2018	62
14605	2/9/2018	64
14605	3/9/2018	136
14605	4/9/2018	54
14605	5/9/2018	79
14605	6/9/2018	77
14605	7/9/2018	77
14605	8/9/2018	100
14605	9/9/2018	64
14605	10/9/2018	100
14605	11/9/2018	122
14605	12/9/2018	187
14605	13/9/2018	104
14605	14/9/2018	86
14605	15/9/2018	53
14605	16/9/2018	82
14605	17/9/2018	68
14605	18/9/2018	45
14605	19/9/2018	188
14605	20/9/2018	156
14605	21/9/2018	145
14605	22/9/2018	185
14605	23/9/2018	155
14605	24/9/2018	82
14605	25/9/2018	80
14605	26/9/2018	78
14605	27/9/2018	72
14605	28/9/2018	86
14605	29/9/2018	118
14605	30/9/2018	75
14605	1/10/2018	95
14605	2/10/2018	124
14605	3/10/2018	113
14605	4/10/2018	125
14605	5/10/2018	92
14605	6/10/2018	90
14605	7/10/2018	65
14605	8/10/2018	88
14605	9/10/2018	94
14606	6/10/2017	31
14606	7/10/2017	69
14606	8/10/2017	49
14606	9/10/2017	51
14606	10/10/2017	52
14606	11/10/2017	46
14606	12/10/2017	61
14606	13/10/2017	46
14606	14/10/2017	65
14606	15/10/2017	111
14606	16/10/2017	41
14606	17/10/2017	60
14606	18/10/2017	122
14606	19/10/2017	79
14606	20/10/2017	71
14606	21/10/2017	44
14606	22/10/2017	76
14606	23/10/2017	27
14606	24/10/2017	597
14606	25/10/2017	28
14606	26/10/2017	71
14606	27/10/2017	66
14606	28/10/2017	56
14606	29/10/2017	38
14606	30/10/2017	26
14606	31/10/2017	16
14606	1/11/2017	84
14606	2/11/2017	88
14606	3/11/2017	66
14606	4/11/2017	59
14606	5/11/2017	120
14606	6/11/2017	68
14606	7/11/2017	123
14606	8/11/2017	66
14606	9/11/2017	65
14606	10/11/2017	95
14606	11/11/2017	57
14606	12/11/2017	86
14606	13/11/2017	92
14606	14/11/2017	84
14606	15/11/2017	59
14606	16/11/2017	66
14606	17/11/2017	37
14606	18/11/2017	17
14606	19/11/2017	57
14606	20/11/2017	32
14606	21/11/2017	61
14606	22/11/2017	65
14606	23/11/2017	102
14606	24/11/2017	69
14606	25/11/2017	44
14606	26/11/2017	71
14606	27/11/2017	55
14606	28/11/2017	37
14606	29/11/2017	71
14606	30/11/2017	111
14606	1/12/2017	105
14606	2/12/2017	85
14606	3/12/2017	63
14606	4/12/2017	53
14606	5/12/2017	50
14606	6/12/2017	45
14606	7/12/2017	62
14606	8/12/2017	52
14606	9/12/2017	58
14606	10/12/2017	100
14606	11/12/2017	75
14606	12/12/2017	68
14606	13/12/2017	69
14606	14/12/2017	36
14606	15/12/2017	88
14606	16/12/2017	50
14606	17/12/2017	71
14606	18/12/2017	44
14606	19/12/2017	98
14606	20/12/2017	80
14606	21/12/2017	105
14606	22/12/2017	92
14606	23/12/2017	60
14606	24/12/2017	61
14606	25/12/2017	75
14606	26/12/2017
14606	27/12/2017
14606	28/12/2017	40
14606	29/12/2017	54
14606	30/12/2017	58
14606	31/12/2017	73
14606	1/1/2018	96
14606	2/1/2018	66
14606	3/1/2018	41
14606	4/1/2018	44
14606	5/1/2018	35
14606	6/1/2018	62
14606	7/1/2018	80
14606	8/1/2018	93
14606	9/1/2018	86
14606	10/1/2018	118
14606	11/1/2018	60
14606	12/1/2018	55
14606	13/1/2018	67
14606	14/1/2018	45
14606	15/1/2018	56
14606	16/1/2018	138
14606	17/1/2018	74
14606	18/1/2018	68
14606	19/1/2018	108
14606	20/1/2018	72
14606	21/1/2018	43
14606	22/1/2018	63
14606	23/1/2018	81
14606	24/1/2018	58
14606	25/1/2018	52
14606	26/1/2018	75
14606	27/1/2018	72
14606	28/1/2018	72
14606	29/1/2018	60
14606	30/1/2018	57
14606	31/1/2018	46
14606	1/2/2018	79
14606	2/2/2018	58
14606	3/2/2018	64
14606	4/2/2018	66
14606	5/2/2018	65
14606	6/2/2018	73
14606	7/2/2018	80
14606	8/2/2018	75
14606	9/2/2018	85
14606	10/2/2018	77
14606	11/2/2018	78
14606	12/2/2018	75
14606	13/2/2018	97
14606	14/2/2018	72
14606	15/2/2018	83
14606	16/2/2018	129
14606	17/2/2018	88
14606	18/2/2018	73
14606	19/2/2018	102
14606	20/2/2018	88
14606	21/2/2018	84
14606	22/2/2018	56
14606	23/2/2018	78
14606	24/2/2018	109
14606	25/2/2018	179
14606	26/2/2018	126
14606	27/2/2018	92
14606	28/2/2018	118
14606	1/3/2018	113
14606	2/3/2018	109
14606	3/3/2018	130
14606	4/3/2018	95
14606	5/3/2018	95
14606	6/3/2018	85
14606	7/3/2018	111
14606	8/3/2018	164
14606	9/3/2018	140
14606	10/3/2018	188
14606	11/3/2018	176
14606	12/3/2018	166
14606	13/3/2018	124
14606	14/3/2018	189
14606	15/3/2018	94
14606	16/3/2018	161
14606	17/3/2018	97
14606	18/3/2018	80
14606	19/3/2018	97
14606	20/3/2018	94
14606	21/3/2018	161
14606	22/3/2018	125
14606	23/3/2018	127
14606	24/3/2018	180
14606	25/3/2018	194
14606	26/3/2018	171
14606	27/3/2018	189
14606	28/3/2018	176
14606	29/3/2018	159
14606	30/3/2018	90
14606	31/3/2018	105
14606	1/4/2018	223
14606	2/4/2018	198
14606	3/4/2018	113
14606	4/4/2018	102
14606	5/4/2018	103
14606	6/4/2018	106
14606	7/4/2018	133
14606	8/4/2018	187
14606	9/4/2018	161
14606	10/4/2018	97
14606	11/4/2018	145
14606	12/4/2018	62
14606	13/4/2018	103
14606	14/4/2018	138
14606	15/4/2018	173
14606	16/4/2018	191
14606	17/4/2018	207
14606	18/4/2018	187
14606	19/4/2018	190
14606	20/4/2018	190
14606	21/4/2018	117
14606	22/4/2018	151
14606	23/4/2018	97
14606	24/4/2018	104
14606	25/4/2018	154
14606	26/4/2018	141
14606	27/4/2018	161
14606	28/4/2018	202
14606	29/4/2018	144
14606	30/4/2018	117
14606	1/5/2018	152
14606	2/5/2018	143
14606	3/5/2018	181
14606	4/5/2018	135
14606	5/5/2018	120
14606	6/5/2018	140
14606	7/5/2018	213
14606	8/5/2018	122
14606	9/5/2018	95
14606	10/5/2018	72
14606	11/5/2018	229
14606	12/5/2018	276
14606	13/5/2018	219
14606	14/5/2018	213
14606	15/5/2018	150
14606	16/5/2018	136
14606	17/5/2018	146
14606	18/5/2018	161
14606	19/5/2018	144
14606	20/5/2018	121
14606	21/5/2018	91
14606	22/5/2018	141
14606	23/5/2018	152
14606	24/5/2018	134
14606	25/5/2018	162
14606	26/5/2018	146
14606	27/5/2018	132
14606	28/5/2018	229
14606	29/5/2018	136
14606	30/5/2018	184
14606	31/5/2018	161
14606	1/6/2018	184
14606	2/6/2018	170
14606	3/6/2018	104
14606	4/6/2018	123
14606	5/6/2018	276
14606	6/6/2018	123
14606	7/6/2018	126
14606	8/6/2018	161
14606	9/6/2018	228
14606	10/6/2018	212
14606	11/6/2018	281
14606	12/6/2018	288
14606	13/6/2018	172
14606	14/6/2018	264
14606	15/6/2018	132
14606	16/6/2018	175
14606	17/6/2018
14606	18/6/2018	212
14606	19/6/2018	166
14606	20/6/2018	302
14606	21/6/2018	169
14606	22/6/2018	238
14606	23/6/2018	174
14606	24/6/2018	123
14606	25/6/2018	125
14606	26/6/2018	134
14606	27/6/2018	113
14606	28/6/2018	158
14606	29/6/2018	147
14606	30/6/2018	164
14606	1/7/2018	70
14606	2/7/2018	61
14606	3/7/2018	74
14606	4/7/2018	137
14606	5/7/2018	131
14606	6/7/2018	114
14606	7/7/2018	111
14606	8/7/2018	69
14606	9/7/2018	201
14606	10/7/2018	70
14606	11/7/2018	162
14606	12/7/2018	241
14606	13/7/2018	263
14606	14/7/2018	110
14606	15/7/2018	99
14606	16/7/2018	266
14606	17/7/2018	164
14606	18/7/2018	108
14606	19/7/2018	207
14606	20/7/2018	103
14606	21/7/2018	174
14606	22/7/2018	229
14606	23/7/2018	95
14606	24/7/2018	220
14606	25/7/2018	213
14606	26/7/2018	132
14606	27/7/2018	137
14606	28/7/2018	111
14606	29/7/2018	132
14606	30/7/2018	149
14606	31/7/2018	146
14606	1/8/2018	121
14606	2/8/2018	74
14606	3/8/2018	36
14606	4/8/2018	132
14606	5/8/2018	209
14606	6/8/2018	120
14606	7/8/2018	86
14606	8/8/2018	135
14606	9/8/2018	159
14606	10/8/2018	184
14606	11/8/2018	236
14606	12/8/2018	107
14606	13/8/2018	134
14606	14/8/2018	152
14606	15/8/2018	86
14606	16/8/2018	68
14606	17/8/2018	111
14606	18/8/2018	205
14606	19/8/2018	258
14606	20/8/2018	117
14606	21/8/2018	104
14606	22/8/2018	174
14606	23/8/2018	183
14606	24/8/2018	201
14606	25/8/2018	121
14606	26/8/2018	123
14606	27/8/2018	92
14606	28/8/2018	129
14606	29/8/2018	159
14606	30/8/2018	93
14606	31/8/2018	39
14606	1/9/2018	63
14606	2/9/2018	56
14606	3/9/2018	168
14606	4/9/2018	55
14606	5/9/2018	60
14606	6/9/2018	107
14606	7/9/2018	109
14606	8/9/2018	136
14606	9/9/2018	80
14606	10/9/2018	113
14606	11/9/2018	109
14606	12/9/2018	209
14606	13/9/2018	86
14606	14/9/2018	70
14606	15/9/2018	52
14606	16/9/2018	89
14606	17/9/2018	62
14606	18/9/2018	48
14606	19/9/2018	181
14606	20/9/2018	126
14606	21/9/2018	153
14606	22/9/2018	210
14606	23/9/2018	158
14606	24/9/2018	65
14606	25/9/2018	53
14606	26/9/2018	63
14606	27/9/2018	64
14606	28/9/2018	87
14606	29/9/2018	125
14606	30/9/2018	53
14606	1/10/2018	112
14606	2/10/2018	159
14606	3/10/2018	145
14606	4/10/2018	170
14606	5/10/2018	78
14606	6/10/2018	79
14606	7/10/2018	69
14606	8/10/2018	65
14606	9/10/2018	64
14607	6/10/2017	41
14607	7/10/2017	109
14607	8/10/2017	71
14607	9/10/2017	61
14607	10/10/2017	79
14607	11/10/2017	50
14607	12/10/2017	86
14607	13/10/2017	45
14607	14/10/2017	78
14607	15/10/2017	153
14607	16/10/2017	45
14607	17/10/2017	59
14607	18/10/2017	128
14607	19/10/2017	95
14607	20/10/2017	74
14607	21/10/2017	78
14607	22/10/2017	118
14607	23/10/2017	74
14607	24/10/2017	21
14607	25/10/2017	61
14607	26/10/2017	101
14607	27/10/2017	103
14607	28/10/2017	73
14607	29/10/2017	54
14607	30/10/2017	62
14607	31/10/2017	56
14607	1/11/2017	150
14607	2/11/2017	125
14607	3/11/2017	124
14607	4/11/2017	59
14607	5/11/2017	152
14607	6/11/2017	88
14607	7/11/2017	91
14607	8/11/2017	43
14607	9/11/2017	55
14607	10/11/2017	53
14607	11/11/2017	35
14607	12/11/2017	68
14607	13/11/2017	85
14607	14/11/2017	72
14607	15/11/2017	22
14607	16/11/2017	38
14607	17/11/2017	55
14607	18/11/2017	20
14607	19/11/2017	79
14607	20/11/2017	24
14607	21/11/2017	72
14607	22/11/2017	67
14607	23/11/2017	64
14607	24/11/2017	37
14607	25/11/2017	45
14607	26/11/2017	67
14607	27/11/2017	40
14607	28/11/2017	40
14607	29/11/2017	62
14607	30/11/2017	59
14607	1/12/2017	68
14607	2/12/2017	62
14607	3/12/2017	52
14607	4/12/2017	45
14607	5/12/2017	28
14607	6/12/2017	30
14607	7/12/2017	46
14607	8/12/2017	29
14607	9/12/2017	46
14607	10/12/2017	73
14607	11/12/2017	50
14607	12/12/2017	41
14607	13/12/2017	58
14607	14/12/2017	30
14607	15/12/2017	71
14607	16/12/2017	36
14607	17/12/2017	31
14607	18/12/2017	35
14607	19/12/2017	61
14607	20/12/2017	43
14607	21/12/2017	48
14607	22/12/2017	67
14607	23/12/2017	56
14607	24/12/2017	36
14607	25/12/2017	59
14607	26/12/2017
14607	27/12/2017
14607	28/12/2017	47
14607	29/12/2017	54
14607	30/12/2017	32
14607	31/12/2017	51
14607	1/1/2018	85
14607	2/1/2018	49
14607	3/1/2018	24
14607	4/1/2018
14607	5/1/2018
14607	6/1/2018
14607	7/1/2018
14607	8/1/2018
14607	9/1/2018
14607	10/1/2018	73
14607	11/1/2018	35
14607	12/1/2018	29
14607	13/1/2018	57
14607	14/1/2018	34
14607	15/1/2018	67
14607	16/1/2018	113
14607	17/1/2018	59
14607	18/1/2018	8
14607	19/1/2018
14607	20/1/2018
14607	21/1/2018
14607	22/1/2018
14607	23/1/2018
14607	24/1/2018
14607	25/1/2018
14607	26/1/2018
14607	27/1/2018
14607	28/1/2018	56
14607	29/1/2018
14607	30/1/2018
14607	31/1/2018
14607	1/2/2018
14607	2/2/2018
14607	3/2/2018	78
14607	4/2/2018	59
14607	5/2/2018	67
14607	6/2/2018	71
14607	7/2/2018	20
14607	8/2/2018
14607	9/2/2018
14607	10/2/2018
14607	11/2/2018
14607	12/2/2018
14607	13/2/2018
14607	14/2/2018
14607	15/2/2018
14607	16/2/2018
14607	17/2/2018
14607	18/2/2018
14607	19/2/2018
14607	20/2/2018
14607	21/2/2018
14607	22/2/2018
14607	23/2/2018
14607	24/2/2018
14607	25/2/2018
14607	26/2/2018	130
14607	27/2/2018	95
14607	28/2/2018	123
14607	1/3/2018	130
14607	2/3/2018	14
14607	3/3/2018
14607	4/3/2018
14607	5/3/2018
14607	6/3/2018
14607	7/3/2018
14607	8/3/2018
14607	9/3/2018
14607	10/3/2018
14607	11/3/2018
14607	12/3/2018
14607	13/3/2018
14607	14/3/2018
14607	15/3/2018
14607	16/3/2018
14607	17/3/2018
14607	18/3/2018
14607	19/3/2018
14607	20/3/2018
14607	21/3/2018
14607	22/3/2018	78
14607	23/3/2018	58
14607	24/3/2018	32
14607	25/3/2018
14607	26/3/2018	177
14607	27/3/2018	216
14607	28/3/2018	210
14607	29/3/2018	192
14607	30/3/2018	118
14607	31/3/2018	128
14607	1/4/2018	222
14607	2/4/2018	165
14607	3/4/2018	101
14607	4/4/2018	90
14607	5/4/2018	95
14607	6/4/2018	104
14607	7/4/2018	112
14607	8/4/2018	160
14607	9/4/2018	130
14607	10/4/2018	90
14607	11/4/2018	132
14607	12/4/2018	58
14607	13/4/2018	91
14607	14/4/2018	122
14607	15/4/2018	162
14607	16/4/2018	170
14607	17/4/2018	199
14607	18/4/2018	167
14607	19/4/2018	159
14607	20/4/2018	168
14607	21/4/2018	107
14607	22/4/2018	130
14607	23/4/2018	83
14607	24/4/2018	87
14607	25/4/2018	140
14607	26/4/2018	129
14607	27/4/2018	126
14607	28/4/2018	188
14607	29/4/2018	129
14607	30/4/2018	111
14607	1/5/2018	123
14607	2/5/2018	125
14607	3/5/2018	152
14607	4/5/2018	124
14607	5/5/2018	122
14607	6/5/2018	141
14607	7/5/2018	193
14607	8/5/2018	119
14607	9/5/2018	84
14607	10/5/2018	68
14607	11/5/2018	201
14607	12/5/2018	216
14607	13/5/2018	131
14607	14/5/2018	182
14607	15/5/2018	127
14607	16/5/2018	123
14607	17/5/2018	133
14607	18/5/2018	130
14607	19/5/2018	139
14607	20/5/2018	104
14607	21/5/2018	93
14607	22/5/2018	129
14607	23/5/2018	135
14607	24/5/2018	133
14607	25/5/2018	168
14607	26/5/2018	126
14607	27/5/2018	128
14607	28/5/2018	201
14607	29/5/2018	138
14607	30/5/2018	169
14607	31/5/2018	155
14607	1/6/2018	183
14607	2/6/2018	163
14607	3/6/2018	108
14607	4/6/2018	112
14607	5/6/2018	36
14607	6/6/2018	120
14607	7/6/2018	102
14607	8/6/2018	141
14607	9/6/2018	190
14607	10/6/2018	170
14607	11/6/2018	254
14607	12/6/2018	262
14607	13/6/2018	175
14607	14/6/2018	276
14607	15/6/2018	131
14607	16/6/2018	132
14607	17/6/2018
14607	18/6/2018	180
14607	19/6/2018	132
14607	20/6/2018	258
14607	21/6/2018	160
14607	22/6/2018	175
14607	23/6/2018	186
14607	24/6/2018	130
14607	25/6/2018	137
14607	26/6/2018	144
14607	27/6/2018	119
14607	28/6/2018	165
14607	29/6/2018	145
14607	30/6/2018	173
14607	1/7/2018	83
14607	2/7/2018	84
14607	3/7/2018	72
14607	4/7/2018	139
14607	5/7/2018	108
14607	6/7/2018	107
14607	7/7/2018	83
14607	8/7/2018	72
14607	9/7/2018	175
14607	10/7/2018	73
14607	11/7/2018	150
14607	12/7/2018	228
14607	13/7/2018	216
14607	14/7/2018	94
14607	15/7/2018	115
14607	16/7/2018	218
14607	17/7/2018	153
14607	18/7/2018	108
14607	19/7/2018	162
14607	20/7/2018	90
14607	21/7/2018	185
14607	22/7/2018	227
14607	23/7/2018	89
14607	24/7/2018	174
14607	25/7/2018	204
14607	26/7/2018	125
14607	27/7/2018	110
14607	28/7/2018	101
14607	29/7/2018	118
14607	30/7/2018	118
14607	31/7/2018	129
14607	1/8/2018	111
14607	2/8/2018	72
14607	3/8/2018	71
14607	4/8/2018	148
14607	5/8/2018	226
14607	6/8/2018	110
14607	7/8/2018	100
14607	8/8/2018	139
14607	9/8/2018	136
14607	10/8/2018	162
14607	11/8/2018	177
14607	12/8/2018	109
14607	13/8/2018	132
14607	14/8/2018	121
14607	15/8/2018	80
14607	16/8/2018	80
14607	17/8/2018	100
14607	18/8/2018	181
14607	19/8/2018	212
14607	20/8/2018	108
14607	21/8/2018	103
14607	22/8/2018	140
14607	23/8/2018	172
14607	24/8/2018	162
14607	25/8/2018	111
14607	26/8/2018	100
14607	27/8/2018	98
14607	28/8/2018	119
14607	29/8/2018	123
14607	30/8/2018	93
14607	31/8/2018	47
14607	1/9/2018	63
14607	2/9/2018	77
14607	3/9/2018	133
14607	4/9/2018	65
14607	5/9/2018	83
14607	6/9/2018	92
14607	7/9/2018	91
14607	8/9/2018	108
14607	9/9/2018	76
14607	10/9/2018	102
14607	11/9/2018	116
14607	12/9/2018	189
14607	13/9/2018	111
14607	14/9/2018	92
14607	15/9/2018	54
14607	16/9/2018	89
14607	17/9/2018	72
14607	18/9/2018	50
14607	19/9/2018	184
14607	20/9/2018	142
14607	21/9/2018	141
14607	22/9/2018	189
14607	23/9/2018	156
14607	24/9/2018	76
14607	25/9/2018	84
14607	26/9/2018	77
14607	27/9/2018	80
14607	28/9/2018	100
14607	29/9/2018	131
14607	30/9/2018	90
14607	1/10/2018	116
14607	2/10/2018	145
14607	3/10/2018	133
14607	4/10/2018	145
14607	5/10/2018	97
14607	6/10/2018	110
14607	7/10/2018	68
14607	8/10/2018	101
14607	9/10/2018	88
14608	6/10/2017	48
14608	7/10/2017	103
14608	8/10/2017	40
14608	9/10/2017	36
14608	10/10/2017	60
14608	11/10/2017	45
14608	12/10/2017	75
14608	13/10/2017	42
14608	14/10/2017	77
14608	15/10/2017	126
14608	16/10/2017	46
14608	17/10/2017	49
14608	18/10/2017	115
14608	19/10/2017	90
14608	20/10/2017	66
14608	21/10/2017	65
14608	22/10/2017	103
14608	23/10/2017	69
14608	24/10/2017	17
14608	25/10/2017	41
14608	26/10/2017	95
14608	27/10/2017	91
14608	28/10/2017	44
14608	29/10/2017	47
14608	30/10/2017	60
14608	31/10/2017	62
14608	1/11/2017	146
14608	2/11/2017	115
14608	3/11/2017	118
14608	4/11/2017	75
14608	5/11/2017	153
14608	6/11/2017	72
14608	7/11/2017	89
14608	8/11/2017	70
14608	9/11/2017	39
14608	10/11/2017	69
14608	11/11/2017	45
14608	12/11/2017	78
14608	13/11/2017	94
14608	14/11/2017	79
14608	15/11/2017	37
14608	16/11/2017	55
14608	17/11/2017	50
14608	18/11/2017	21
14608	19/11/2017	70
14608	20/11/2017	33
14608	21/11/2017	64
14608	22/11/2017	70
14608	23/11/2017	70
14608	24/11/2017	57
14608	25/11/2017	59
14608	26/11/2017	76
14608	27/11/2017	48
14608	28/11/2017	37
14608	29/11/2017	69
14608	30/11/2017	76
14608	1/12/2017	76
14608	2/12/2017	74
14608	3/12/2017	58
14608	4/12/2017	50
14608	5/12/2017	40
14608	6/12/2017	44
14608	7/12/2017	48
14608	8/12/2017	41
14608	9/12/2017	53
14608	10/12/2017	67
14608	11/12/2017	62
14608	12/12/2017	53
14608	13/12/2017	61
14608	14/12/2017	36
14608	15/12/2017	54
14608	16/12/2017	40
14608	17/12/2017	38
14608	18/12/2017	46
14608	19/12/2017	70
14608	20/12/2017	51
14608	21/12/2017	62
14608	22/12/2017	66
14608	23/12/2017	51
14608	24/12/2017	52
14608	25/12/2017	66
14608	26/12/2017
14608	27/12/2017
14608	28/12/2017	44
14608	29/12/2017	46
14608	30/12/2017	46
14608	31/12/2017	60
14608	1/1/2018	84
14608	2/1/2018	42
14608	3/1/2018	27
14608	4/1/2018
14608	5/1/2018
14608	6/1/2018
14608	7/1/2018
14608	8/1/2018
14608	9/1/2018
14608	10/1/2018	63
14608	11/1/2018	41
14608	12/1/2018	42
14608	13/1/2018	56
14608	14/1/2018	45
14608	15/1/2018	70
14608	16/1/2018	133
14608	17/1/2018	58
14608	18/1/2018	79
14608	19/1/2018	43
14608	20/1/2018
14608	21/1/2018	18
14608	22/1/2018
14608	23/1/2018
14608	24/1/2018
14608	25/1/2018
14608	26/1/2018
14608	27/1/2018
14608	28/1/2018	29
14608	29/1/2018
14608	30/1/2018
14608	31/1/2018
14608	1/2/2018
14608	2/2/2018
14608	3/2/2018	63
14608	4/2/2018	49
14608	5/2/2018	62
14608	6/2/2018	72
14608	7/2/2018	47
14608	8/2/2018	74
14608	9/2/2018	62
14608	10/2/2018	71
14608	11/2/2018
14608	12/2/2018
14608	13/2/2018	19
14608	14/2/2018
14608	15/2/2018
14608	16/2/2018
14608	17/2/2018
14608	18/2/2018
14608	19/2/2018
14608	20/2/2018
14608	21/2/2018
14608	22/2/2018
14608	23/2/2018
14608	24/2/2018
14608	25/2/2018
14608	26/2/2018	123
14608	27/2/2018	114
14608	28/2/2018	144
14608	1/3/2018	143
14608	2/3/2018	22
14608	3/3/2018
14608	4/3/2018
14608	5/3/2018
14608	6/3/2018
14608	7/3/2018
14608	8/3/2018
14608	9/3/2018
14608	10/3/2018
14608	11/3/2018
14608	12/3/2018
14608	13/3/2018
14608	14/3/2018
14608	15/3/2018
14608	16/3/2018
14608	17/3/2018
14608	18/3/2018
14608	19/3/2018
14608	20/3/2018
14608	21/3/2018	136
14608	22/3/2018	115
14608	23/3/2018	109
14608	24/3/2018	150
14608	25/3/2018
14608	26/3/2018	147
14608	27/3/2018	180
14608	28/3/2018	171
14608	29/3/2018	149
14608	30/3/2018	74
14608	31/3/2018	87
14608	1/4/2018	179
14608	2/4/2018	198
14608	3/4/2018	98
14608	4/4/2018	78
14608	5/4/2018	72
14608	6/4/2018	84
14608	7/4/2018	115
14608	8/4/2018	173
14608	9/4/2018	156
14608	10/4/2018	82
14608	11/4/2018	137
14608	12/4/2018	44
14608	13/4/2018	69
14608	14/4/2018	111
14608	15/4/2018	153
14608	16/4/2018	186
14608	17/4/2018	219
14608	18/4/2018	169
14608	19/4/2018	158
14608	20/4/2018	191
14608	21/4/2018	113
14608	22/4/2018	134
14608	23/4/2018	92
14608	24/4/2018	94
14608	25/4/2018	154
14608	26/4/2018	149
14608	27/4/2018	152
14608	28/4/2018	207
14608	29/4/2018	135
14608	30/4/2018	135
14608	1/5/2018	147
14608	2/5/2018	126
14608	3/5/2018	174
14608	4/5/2018	129
14608	5/5/2018	115
14608	6/5/2018	145
14608	7/5/2018	220
14608	8/5/2018	139
14608	9/5/2018	99
14608	10/5/2018	106
14608	11/5/2018	253
14608	12/5/2018	266
14608	13/5/2018	174
14608	14/5/2018	205
14608	15/5/2018	154
14608	16/5/2018	130
14608	17/5/2018	163
14608	18/5/2018	147
14608	19/5/2018	140
14608	20/5/2018	111
14608	21/5/2018	86
14608	22/5/2018	126
14608	23/5/2018	135
14608	24/5/2018	128
14608	25/5/2018	155
14608	26/5/2018	121
14608	27/5/2018	128
14608	28/5/2018	197
14608	29/5/2018	135
14608	30/5/2018	179
14608	31/5/2018	148
14608	1/6/2018	175
14608	2/6/2018	159
14608	3/6/2018	98
14608	4/6/2018	120
14608	5/6/2018	231
14608	6/6/2018	109
14608	7/6/2018	90
14608	8/6/2018	147
14608	9/6/2018	198
14608	10/6/2018	180
14608	11/6/2018	263
14608	12/6/2018	266
14608	13/6/2018	186
14608	14/6/2018	280
14608	15/6/2018	124
14608	16/6/2018	132
14608	17/6/2018
14608	18/6/2018	170
14608	19/6/2018	140
14608	20/6/2018	262
14608	21/6/2018	174
14608	22/6/2018	170
14608	23/6/2018	175
14608	24/6/2018	93
14608	25/6/2018	113
14608	26/6/2018	124
14608	27/6/2018	105
14608	28/6/2018	167
14608	29/6/2018	137
14608	30/6/2018	174
[truncated: 70,317 more rows]
